# Supplementary material for: Complete chloroplast genome data for Cryptocoryne elliptica (Araceae) from Peninsular Malaysia
Source: Data Brief. 2022 Mar 23;42:108075. doi: 10.1016/j.dib.2022.108075 (PMC8980536; doi:10.1016/j.dib.2022.108075)
Supplement: Supplementary file 2 [file mmc2.txt]

Table S1. MISA annotation from Cryptocoryne elliptica chloroplast genome sequences
Seq1	MISA	region	1	159968	.	.	.	ID=Seq1.1
Seq1	MISA	microsatellite	915	926	.	.	.	Note=trinucleotide_repeat_microsatellite_feature,(CAG)4;ID=Seq1.2
Seq1	MISA	microsatellite	1542	1595	.	.	.	Note=dinucleotide_repeat_microsatellite_feature,(AT)27;ID=Seq1.3
Seq1	MISA	monomeric_repeat	1739	1748	.	.	.	Note=compound_repeat,monomeric_repeat,(T)10;ID=Seq1.4
Seq1	MISA	monomeric_repeat	1780	1789	.	.	.	Note=compound_repeat,monomeric_repeat,(T)10;ID=Seq1.5
Seq1	MISA	microsatellite	2036	2055	.	.	.	Note=microsatellite,(TTCTA)4;ID=Seq1.6
Seq1	MISA	monomeric_repeat	4495	4506	.	.	.	Note=monomeric_repeat,(A)12;ID=Seq1.7
Seq1	MISA	monomeric_repeat	4863	4874	.	.	.	Note=monomeric_repeat,(A)12;ID=Seq1.8
Seq1	MISA	microsatellite	5540	5551	.	.	.	Note=compound_repeat,tetranucleotide_repeat_microsatellite_feature,(TATT)3;ID=Seq1.9
Seq1	MISA	microsatellite	5563	5574	.	.	.	Note=compound_repeat,tetranucleotide_repeat_microsatellite_feature,(TATT)3;ID=Seq1.10
Seq1	MISA	microsatellite	5654	5665	.	.	.	Note=compound_repeat,trinucleotide_repeat_microsatellite_feature,(AAT)4;ID=Seq1.11
Seq1	MISA	monomeric_repeat	5927	5937	.	.	.	Note=monomeric_repeat,(T)11;ID=Seq1.12
Seq1	MISA	monomeric_repeat	6166	6176	.	.	.	Note=compound_repeat,monomeric_repeat,(A)11;ID=Seq1.13
Seq1	MISA	monomeric_repeat	6196	6209	.	.	.	Note=compound_repeat,monomeric_repeat,(T)14;ID=Seq1.14
Seq1	MISA	monomeric_repeat	6360	6371	.	.	.	Note=monomeric_repeat,(T)12;ID=Seq1.15
Seq1	MISA	monomeric_repeat	7214	7227	.	.	.	Note=compound_repeat,monomeric_repeat,(A)14;ID=Seq1.16
Seq1	MISA	monomeric_repeat	7299	7308	.	.	.	Note=compound_repeat,monomeric_repeat,(A)10;ID=Seq1.17
Seq1	MISA	monomeric_repeat	7819	7828	.	.	.	Note=monomeric_repeat,(A)10;ID=Seq1.18
Seq1	MISA	monomeric_repeat	8829	8842	.	.	.	Note=compound_repeat,monomeric_repeat,(A)14;ID=Seq1.19
Seq1	MISA	monomeric_repeat	8866	8878	.	.	.	Note=compound_repeat,monomeric_repeat,(T)13;ID=Seq1.20
Seq1	MISA	monomeric_repeat	8887	8896	.	.	.	Note=compound_repeat,monomeric_repeat,(A)10;ID=Seq1.21
Seq1	MISA	monomeric_repeat	9221	9235	.	.	.	Note=monomeric_repeat,(T)15;ID=Seq1.22
Seq1	MISA	microsatellite	9710	9721	.	.	.	Note=trinucleotide_repeat_microsatellite_feature,(TAA)4;ID=Seq1.23
Seq1	MISA	microsatellite	10028	10039	.	.	.	Note=compound_repeat,dinucleotide_repeat_microsatellite_feature,(TA)6;ID=Seq1.24
Seq1	MISA	microsatellite	10048	10057	.	.	.	Note=compound_repeat,dinucleotide_repeat_microsatellite_feature,(AT)5;ID=Seq1.25
Seq1	MISA	microsatellite	10441	10455	.	.	.	Note=compound_repeat,microsatellite,(TATAT)3;ID=Seq1.26
Seq1	MISA	microsatellite	10531	10542	.	.	.	Note=compound_repeat,tetranucleotide_repeat_microsatellite_feature,(ATAC)3;ID=Seq1.27
Seq1	MISA	microsatellite	10561	10574	.	.	.	Note=compound_repeat,dinucleotide_repeat_microsatellite_feature,(TA)7;ID=Seq1.28
Seq1	MISA	microsatellite	10617	10626	.	.	.	Note=compound_repeat,dinucleotide_repeat_microsatellite_feature,(AT)5;ID=Seq1.29
Seq1	MISA	microsatellite	10786	10797	.	.	.	Note=tetranucleotide_repeat_microsatellite_feature,(TTAA)3;ID=Seq1.30
Seq1	MISA	monomeric_repeat	10987	10996	.	.	.	Note=monomeric_repeat,(T)10;ID=Seq1.31
Seq1	MISA	monomeric_repeat	14558	14567	.	.	.	Note=compound_repeat,monomeric_repeat,(T)10;ID=Seq1.32
Seq1	MISA	microsatellite	14607	14618	.	.	.	Note=compound_repeat,trinucleotide_repeat_microsatellite_feature,(TTA)4;ID=Seq1.33
Seq1	MISA	microsatellite	14648	14659	.	.	.	Note=compound_repeat,trinucleotide_repeat_microsatellite_feature,(TAT)4;ID=Seq1.34
Seq1	MISA	microsatellite	14697	14708	.	.	.	Note=compound_repeat,trinucleotide_repeat_microsatellite_feature,(TAT)4;ID=Seq1.35
Seq1	MISA	monomeric_repeat	14901	14912	.	.	.	Note=compound_repeat,monomeric_repeat,(T)12;ID=Seq1.36
Seq1	MISA	microsatellite	14953	14964	.	.	.	Note=compound_repeat,dinucleotide_repeat_microsatellite_feature,(AT)6;ID=Seq1.37
Seq1	MISA	monomeric_repeat	15069	15088	.	.	.	Note=monomeric_repeat,(T)20;ID=Seq1.38
Seq1	MISA	monomeric_repeat	15299	15309	.	.	.	Note=monomeric_repeat,(T)11;ID=Seq1.39
Seq1	MISA	monomeric_repeat	16553	16562	.	.	.	Note=monomeric_repeat,(A)10;ID=Seq1.40
Seq1	MISA	monomeric_repeat	16866	16875	.	.	.	Note=monomeric_repeat,(A)10;ID=Seq1.41
Seq1	MISA	microsatellite	17031	17042	.	.	.	Note=tetranucleotide_repeat_microsatellite_feature,(ATAA)3;ID=Seq1.42
Seq1	MISA	microsatellite	17793	17806	.	.	.	Note=dinucleotide_repeat_microsatellite_feature,(AC)7;ID=Seq1.43
Seq1	MISA	monomeric_repeat	18592	18603	.	.	.	Note=monomeric_repeat,(A)12;ID=Seq1.44
Seq1	MISA	monomeric_repeat	18750	18759	.	.	.	Note=compound_repeat,monomeric_repeat,(A)10;ID=Seq1.45
Seq1	MISA	microsatellite	18796	18807	.	.	.	Note=compound_repeat,trinucleotide_repeat_microsatellite_feature,(TTA)4;ID=Seq1.46
Seq1	MISA	monomeric_repeat	19556	19568	.	.	.	Note=monomeric_repeat,(T)13;ID=Seq1.47
Seq1	MISA	monomeric_repeat	19737	19749	.	.	.	Note=monomeric_repeat,(A)13;ID=Seq1.48
Seq1	MISA	monomeric_repeat	21758	21768	.	.	.	Note=monomeric_repeat,(T)11;ID=Seq1.49
Seq1	MISA	microsatellite	23130	23139	.	.	.	Note=dinucleotide_repeat_microsatellite_feature,(TA)5;ID=Seq1.50
Seq1	MISA	microsatellite	25916	25927	.	.	.	Note=compound_repeat,trinucleotide_repeat_microsatellite_feature,(ATA)4;ID=Seq1.51
Seq1	MISA	monomeric_repeat	25996	26012	.	.	.	Note=compound_repeat,monomeric_repeat,(T)17;ID=Seq1.52
Seq1	MISA	monomeric_repeat	26172	26182	.	.	.	Note=monomeric_repeat,(A)11;ID=Seq1.53
Seq1	MISA	monomeric_repeat	29481	29490	.	.	.	Note=monomeric_repeat,(T)10;ID=Seq1.54
Seq1	MISA	microsatellite	30435	30444	.	.	.	Note=compound_repeat,dinucleotide_repeat_microsatellite_feature,(AT)5;ID=Seq1.55
Seq1	MISA	monomeric_repeat	30464	30475	.	.	.	Note=compound_repeat,monomeric_repeat,(A)12;ID=Seq1.56
Seq1	MISA	microsatellite	30500	30513	.	.	.	Note=compound_repeat,dinucleotide_repeat_microsatellite_feature,(TA)7;ID=Seq1.57
Seq1	MISA	microsatellite	30605	30619	.	.	.	Note=compound_repeat,trinucleotide_repeat_microsatellite_feature,(TTA)5;ID=Seq1.58
Seq1	MISA	microsatellite	30731	30740	.	.	.	Note=compound_repeat,dinucleotide_repeat_microsatellite_feature,(TA)5;ID=Seq1.59
Seq1	MISA	microsatellite	30760	30771	.	.	.	Note=compound_repeat,trinucleotide_repeat_microsatellite_feature,(TAT)4;ID=Seq1.60
Seq1	MISA	monomeric_repeat	31104	31116	.	.	.	Note=monomeric_repeat,(T)13;ID=Seq1.61
Seq1	MISA	microsatellite	31995	32010	.	.	.	Note=tetranucleotide_repeat_microsatellite_feature,(ATTG)4;ID=Seq1.62
Seq1	MISA	microsatellite	33123	33138	.	.	.	Note=compound_repeat,tetranucleotide_repeat_microsatellite_feature,(TTAT)4;ID=Seq1.63
Seq1	MISA	microsatellite	33169	33180	.	.	.	Note=compound_repeat,trinucleotide_repeat_microsatellite_feature,(TAT)4;ID=Seq1.64
Seq1	MISA	microsatellite	33184	33195	.	.	.	Note=compound_repeat,trinucleotide_repeat_microsatellite_feature,(TAT)4;ID=Seq1.65
Seq1	MISA	microsatellite	33209	33220	.	.	.	Note=compound_repeat,trinucleotide_repeat_microsatellite_feature,(TAT)4;ID=Seq1.66
Seq1	MISA	microsatellite	33224	33235	.	.	.	Note=compound_repeat,trinucleotide_repeat_microsatellite_feature,(TAT)4;ID=Seq1.67
Seq1	MISA	monomeric_repeat	33692	33701	.	.	.	Note=monomeric_repeat,(T)10;ID=Seq1.68
Seq1	MISA	microsatellite	33807	33818	.	.	.	Note=tetranucleotide_repeat_microsatellite_feature,(TATT)3;ID=Seq1.69
Seq1	MISA	microsatellite	33987	33996	.	.	.	Note=dinucleotide_repeat_microsatellite_feature,(AT)5;ID=Seq1.70
Seq1	MISA	monomeric_repeat	35229	35239	.	.	.	Note=monomeric_repeat,(A)11;ID=Seq1.71
Seq1	MISA	microsatellite	35874	35883	.	.	.	Note=compound_repeat,dinucleotide_repeat_microsatellite_feature,(TA)5;ID=Seq1.72
Seq1	MISA	microsatellite	35915	35926	.	.	.	Note=compound_repeat,tetranucleotide_repeat_microsatellite_feature,(TTAT)3;ID=Seq1.73
Seq1	MISA	repeat_region	36313	36334	.	.	.	Note=repeat_region,dinucleotide_repeat_microsatellite_feature,(AT)6,microsatellite,(TATAT)3;ID=Seq1.74
Seq1	MISA	monomeric_repeat	36551	36560	.	.	.	Note=monomeric_repeat,(A)10;ID=Seq1.75
Seq1	MISA	monomeric_repeat	37018	37027	.	.	.	Note=monomeric_repeat,(T)10;ID=Seq1.76
Seq1	MISA	monomeric_repeat	37454	37465	.	.	.	Note=compound_repeat,monomeric_repeat,(A)12;ID=Seq1.77
Seq1	MISA	monomeric_repeat	37557	37567	.	.	.	Note=compound_repeat,monomeric_repeat,(T)11;ID=Seq1.78
Seq1	MISA	microsatellite	41000	41011	.	.	.	Note=compound_repeat,tetranucleotide_repeat_microsatellite_feature,(TATG)3;ID=Seq1.79
Seq1	MISA	monomeric_repeat	41106	41115	.	.	.	Note=compound_repeat,monomeric_repeat,(A)10;ID=Seq1.80
Seq1	MISA	microsatellite	41622	41631	.	.	.	Note=dinucleotide_repeat_microsatellite_feature,(TA)5;ID=Seq1.81
Seq1	MISA	microsatellite	41843	41854	.	.	.	Note=compound_repeat,tetranucleotide_repeat_microsatellite_feature,(TATT)3;ID=Seq1.82
Seq1	MISA	microsatellite	41861	41876	.	.	.	Note=compound_repeat,tetranucleotide_repeat_microsatellite_feature,(TATT)4;ID=Seq1.83
Seq1	MISA	microsatellite	41887	41898	.	.	.	Note=compound_repeat,tetranucleotide_repeat_microsatellite_feature,(TATT)3;ID=Seq1.84
Seq1	MISA	monomeric_repeat	42119	42131	.	.	.	Note=compound_repeat,monomeric_repeat,(T)13;ID=Seq1.85
Seq1	MISA	microsatellite	42202	42213	.	.	.	Note=compound_repeat,tetranucleotide_repeat_microsatellite_feature,(AATT)3;ID=Seq1.86
Seq1	MISA	monomeric_repeat	48526	48540	.	.	.	Note=monomeric_repeat,(T)15;ID=Seq1.87
Seq1	MISA	monomeric_repeat	50159	50170	.	.	.	Note=monomeric_repeat,(T)12;ID=Seq1.88
Seq1	MISA	monomeric_repeat	50521	50532	.	.	.	Note=monomeric_repeat,(A)12;ID=Seq1.89
Seq1	MISA	microsatellite	52771	52782	.	.	.	Note=compound_repeat,tetranucleotide_repeat_microsatellite_feature,(TTTA)3;ID=Seq1.90
Seq1	MISA	microsatellite	52807	52818	.	.	.	Note=compound_repeat,tetranucleotide_repeat_microsatellite_feature,(TTTA)3;ID=Seq1.91
Seq1	MISA	repeat_region	52994	53014	.	.	.	Note=repeat_region,tetranucleotide_repeat_microsatellite_feature,(TATT)3,dinucleotide_repeat_microsatellite_feature,(TA)5;ID=Seq1.92
Seq1	MISA	microsatellite	53041	53050	.	.	.	Note=compound_repeat,dinucleotide_repeat_microsatellite_feature,(AT)5;ID=Seq1.93
Seq1	MISA	microsatellite	53269	53280	.	.	.	Note=dinucleotide_repeat_microsatellite_feature,(AT)6;ID=Seq1.94
Seq1	MISA	monomeric_repeat	53413	53435	.	.	.	Note=monomeric_repeat,(A)23;ID=Seq1.95
Seq1	MISA	monomeric_repeat	53794	53804	.	.	.	Note=monomeric_repeat,(T)11;ID=Seq1.96
Seq1	MISA	repeat_region	54051	54076	.	.	.	Note=repeat_region,tetranucleotide_repeat_microsatellite_feature,(ATTA)4,trinucleotide_repeat_microsatellite_feature,(TAA)4;ID=Seq1.97
Seq1	MISA	microsatellite	54091	54102	.	.	.	Note=compound_repeat,tetranucleotide_repeat_microsatellite_feature,(ATAA)3;ID=Seq1.98
Seq1	MISA	monomeric_repeat	54199	54208	.	.	.	Note=compound_repeat,monomeric_repeat,(A)10;ID=Seq1.99
Seq1	MISA	monomeric_repeat	54254	54263	.	.	.	Note=compound_repeat,monomeric_repeat,(T)10;ID=Seq1.100
Seq1	MISA	microsatellite	54367	54378	.	.	.	Note=compound_repeat,trinucleotide_repeat_microsatellite_feature,(TTA)4;ID=Seq1.101
Seq1	MISA	microsatellite	54413	54424	.	.	.	Note=compound_repeat,trinucleotide_repeat_microsatellite_feature,(TAT)4;ID=Seq1.102
Seq1	MISA	microsatellite	54471	54480	.	.	.	Note=compound_repeat,dinucleotide_repeat_microsatellite_feature,(AT)5;ID=Seq1.103
Seq1	MISA	monomeric_repeat	55116	55125	.	.	.	Note=monomeric_repeat,(A)10;ID=Seq1.104
Seq1	MISA	microsatellite	55763	55774	.	.	.	Note=compound_repeat,tetranucleotide_repeat_microsatellite_feature,(ATAA)3;ID=Seq1.105
Seq1	MISA	microsatellite	55795	55804	.	.	.	Note=compound_repeat,dinucleotide_repeat_microsatellite_feature,(AT)5;ID=Seq1.106
Seq1	MISA	microsatellite	55812	55823	.	.	.	Note=compound_repeat,tetranucleotide_repeat_microsatellite_feature,(ATAA)3;ID=Seq1.107
Seq1	MISA	microsatellite	55950	55961	.	.	.	Note=compound_repeat,trinucleotide_repeat_microsatellite_feature,(ATA)4;ID=Seq1.108
Seq1	MISA	microsatellite	55963	55977	.	.	.	Note=compound_repeat,microsatellite,(ATATA)3;ID=Seq1.109
Seq1	MISA	microsatellite	55979	55990	.	.	.	Note=compound_repeat,trinucleotide_repeat_microsatellite_feature,(ATA)4;ID=Seq1.110
Seq1	MISA	repeat_region	55997	56020	.	.	.	Note=repeat_region,microsatellite,(ATATA)3,dinucleotide_repeat_microsatellite_feature,(AT)7;ID=Seq1.111
Seq1	MISA	microsatellite	56022	56035	.	.	.	Note=compound_repeat,dinucleotide_repeat_microsatellite_feature,(AT)7;ID=Seq1.112
Seq1	MISA	microsatellite	56052	56063	.	.	.	Note=compound_repeat,trinucleotide_repeat_microsatellite_feature,(AAT)4;ID=Seq1.113
Seq1	MISA	microsatellite	56075	56086	.	.	.	Note=compound_repeat,trinucleotide_repeat_microsatellite_feature,(AAT)4;ID=Seq1.114
Seq1	MISA	monomeric_repeat	56284	56293	.	.	.	Note=monomeric_repeat,(A)10;ID=Seq1.115
Seq1	MISA	microsatellite	56933	56944	.	.	.	Note=compound_repeat,tetranucleotide_repeat_microsatellite_feature,(TTAT)3;ID=Seq1.116
Seq1	MISA	microsatellite	56996	57005	.	.	.	Note=compound_repeat,dinucleotide_repeat_microsatellite_feature,(TA)5;ID=Seq1.117
Seq1	MISA	microsatellite	57091	57100	.	.	.	Note=compound_repeat,dinucleotide_repeat_microsatellite_feature,(TA)5;ID=Seq1.118
Seq1	MISA	repeat_region	57104	57126	.	.	.	Note=repeat_region,microsatellite,(TTATAT)3,dinucleotide_repeat_microsatellite_feature,(TA)5;ID=Seq1.119
Seq1	MISA	microsatellite	57128	57137	.	.	.	Note=compound_repeat,dinucleotide_repeat_microsatellite_feature,(TA)5;ID=Seq1.120
Seq1	MISA	microsatellite	57173	57184	.	.	.	Note=compound_repeat,trinucleotide_repeat_microsatellite_feature,(TTA)4;ID=Seq1.121
Seq1	MISA	microsatellite	57508	57519	.	.	.	Note=compound_repeat,trinucleotide_repeat_microsatellite_feature,(AAT)4;ID=Seq1.122
Seq1	MISA	microsatellite	57617	57628	.	.	.	Note=compound_repeat,dinucleotide_repeat_microsatellite_feature,(AT)6;ID=Seq1.123
Seq1	MISA	monomeric_repeat	57894	57904	.	.	.	Note=monomeric_repeat,(A)11;ID=Seq1.124
Seq1	MISA	microsatellite	60200	60214	.	.	.	Note=microsatellite,(TTATA)3;ID=Seq1.125
Seq1	MISA	monomeric_repeat	62221	62231	.	.	.	Note=monomeric_repeat,(A)11;ID=Seq1.126
Seq1	MISA	monomeric_repeat	64359	64370	.	.	.	Note=monomeric_repeat,(A)12;ID=Seq1.127
Seq1	MISA	monomeric_repeat	64761	64775	.	.	.	Note=monomeric_repeat,(T)15;ID=Seq1.128
Seq1	MISA	monomeric_repeat	64953	64962	.	.	.	Note=monomeric_repeat,(T)10;ID=Seq1.129
Seq1	MISA	microsatellite	66962	66971	.	.	.	Note=dinucleotide_repeat_microsatellite_feature,(TA)5;ID=Seq1.130
Seq1	MISA	monomeric_repeat	69033	69042	.	.	.	Note=compound_repeat,monomeric_repeat,(T)10;ID=Seq1.131
Seq1	MISA	monomeric_repeat	69044	69054	.	.	.	Note=compound_repeat,monomeric_repeat,(A)11;ID=Seq1.132
Seq1	MISA	monomeric_repeat	69445	69454	.	.	.	Note=monomeric_repeat,(A)10;ID=Seq1.133
Seq1	MISA	monomeric_repeat	69826	69837	.	.	.	Note=monomeric_repeat,(T)12;ID=Seq1.134
Seq1	MISA	microsatellite	71209	71223	.	.	.	Note=microsatellite,(TGAAA)3;ID=Seq1.135
Seq1	MISA	monomeric_repeat	71741	71752	.	.	.	Note=monomeric_repeat,(T)12;ID=Seq1.136
Seq1	MISA	monomeric_repeat	71967	71978	.	.	.	Note=compound_repeat,monomeric_repeat,(A)12;ID=Seq1.137
Seq1	MISA	monomeric_repeat	71982	71991	.	.	.	Note=compound_repeat,monomeric_repeat,(A)10;ID=Seq1.138
Seq1	MISA	microsatellite	72048	72057	.	.	.	Note=compound_repeat,dinucleotide_repeat_microsatellite_feature,(TC)5;ID=Seq1.139
Seq1	MISA	microsatellite	72651	72662	.	.	.	Note=tetranucleotide_repeat_microsatellite_feature,(AATG)3;ID=Seq1.140
Seq1	MISA	monomeric_repeat	74459	74470	.	.	.	Note=compound_repeat,monomeric_repeat,(T)12;ID=Seq1.141
Seq1	MISA	microsatellite	74501	74512	.	.	.	Note=compound_repeat,tetranucleotide_repeat_microsatellite_feature,(ATAA)3;ID=Seq1.142
Seq1	MISA	microsatellite	74732	74743	.	.	.	Note=tetranucleotide_repeat_microsatellite_feature,(ATTT)3;ID=Seq1.143
Seq1	MISA	microsatellite	76456	76470	.	.	.	Note=microsatellite,(TATTG)3;ID=Seq1.144
Seq1	MISA	monomeric_repeat	76785	76794	.	.	.	Note=monomeric_repeat,(T)10;ID=Seq1.145
Seq1	MISA	monomeric_repeat	77277	77289	.	.	.	Note=compound_repeat,monomeric_repeat,(T)13;ID=Seq1.146
Seq1	MISA	monomeric_repeat	77383	77395	.	.	.	Note=compound_repeat,monomeric_repeat,(T)13;ID=Seq1.147
Seq1	MISA	microsatellite	77863	77874	.	.	.	Note=tetranucleotide_repeat_microsatellite_feature,(TTGA)3;ID=Seq1.148
Seq1	MISA	microsatellite	79084	79095	.	.	.	Note=trinucleotide_repeat_microsatellite_feature,(TTC)4;ID=Seq1.149
Seq1	MISA	microsatellite	79420	79433	.	.	.	Note=dinucleotide_repeat_microsatellite_feature,(TA)7;ID=Seq1.150
Seq1	MISA	monomeric_repeat	80511	80520	.	.	.	Note=compound_repeat,monomeric_repeat,(T)10;ID=Seq1.151
Seq1	MISA	monomeric_repeat	80572	80588	.	.	.	Note=compound_repeat,monomeric_repeat,(A)17;ID=Seq1.152
Seq1	MISA	microsatellite	81315	81324	.	.	.	Note=dinucleotide_repeat_microsatellite_feature,(TA)5;ID=Seq1.153
Seq1	MISA	monomeric_repeat	82108	82118	.	.	.	Note=monomeric_repeat,(T)11;ID=Seq1.154
Seq1	MISA	monomeric_repeat	82372	82383	.	.	.	Note=monomeric_repeat,(T)12;ID=Seq1.155
Seq1	MISA	monomeric_repeat	85588	85602	.	.	.	Note=monomeric_repeat,(T)15;ID=Seq1.156
Seq1	MISA	monomeric_repeat	87032	87041	.	.	.	Note=monomeric_repeat,(A)10;ID=Seq1.157
Seq1	MISA	monomeric_repeat	89475	89486	.	.	.	Note=compound_repeat,monomeric_repeat,(T)12;ID=Seq1.158
Seq1	MISA	monomeric_repeat	89535	89544	.	.	.	Note=compound_repeat,monomeric_repeat,(A)10;ID=Seq1.159
Seq1	MISA	microsatellite	93438	93447	.	.	.	Note=compound_repeat,dinucleotide_repeat_microsatellite_feature,(AT)5;ID=Seq1.160
Seq1	MISA	monomeric_repeat	93541	93550	.	.	.	Note=compound_repeat,monomeric_repeat,(T)10;ID=Seq1.161
Seq1	MISA	microsatellite	93614	93623	.	.	.	Note=compound_repeat,dinucleotide_repeat_microsatellite_feature,(TA)5;ID=Seq1.162
Seq1	MISA	monomeric_repeat	93828	93837	.	.	.	Note=monomeric_repeat,(A)10;ID=Seq1.163
Seq1	MISA	monomeric_repeat	94450	94461	.	.	.	Note=monomeric_repeat,(T)12;ID=Seq1.164
Seq1	MISA	microsatellite	95695	95704	.	.	.	Note=dinucleotide_repeat_microsatellite_feature,(AT)5;ID=Seq1.165
Seq1	MISA	microsatellite	95874	95885	.	.	.	Note=compound_repeat,tetranucleotide_repeat_microsatellite_feature,(TTTA)3;ID=Seq1.166
Seq1	MISA	monomeric_repeat	95940	95950	.	.	.	Note=compound_repeat,monomeric_repeat,(T)11;ID=Seq1.167
Seq1	MISA	microsatellite	106505	106518	.	.	.	Note=dinucleotide_repeat_microsatellite_feature,(TA)7;ID=Seq1.168
Seq1	MISA	microsatellite	106653	106662	.	.	.	Note=compound_repeat,dinucleotide_repeat_microsatellite_feature,(AT)5;ID=Seq1.169
Seq1	MISA	microsatellite	106699	106708	.	.	.	Note=compound_repeat,dinucleotide_repeat_microsatellite_feature,(AT)5;ID=Seq1.170
Seq1	MISA	microsatellite	106720	106729	.	.	.	Note=compound_repeat,dinucleotide_repeat_microsatellite_feature,(AT)5;ID=Seq1.171
Seq1	MISA	microsatellite	106749	106758	.	.	.	Note=compound_repeat,dinucleotide_repeat_microsatellite_feature,(AT)5;ID=Seq1.172
Seq1	MISA	monomeric_repeat	106800	106818	.	.	.	Note=compound_repeat,monomeric_repeat,(A)19;ID=Seq1.173
Seq1	MISA	monomeric_repeat	108544	108553	.	.	.	Note=monomeric_repeat,(T)10;ID=Seq1.174
Seq1	MISA	monomeric_repeat	112458	112467	.	.	.	Note=monomeric_repeat,(A)10;ID=Seq1.175
Seq1	MISA	monomeric_repeat	120505	120514	.	.	.	Note=monomeric_repeat,(A)10;ID=Seq1.176
Seq1	MISA	repeat_region	121695	121714	.	.	.	Note=repeat_region,trinucleotide_repeat_microsatellite_feature,(AAT)4,dinucleotide_repeat_microsatellite_feature,(AT)5;ID=Seq1.177
Seq1	MISA	microsatellite	125650	125661	.	.	.	Note=tetranucleotide_repeat_microsatellite_feature,(GAAT)3;ID=Seq1.178
Seq1	MISA	microsatellite	128206	128217	.	.	.	Note=compound_repeat,trinucleotide_repeat_microsatellite_feature,(TAT)4;ID=Seq1.179
Seq1	MISA	microsatellite	128310	128321	.	.	.	Note=compound_repeat,tetranucleotide_repeat_microsatellite_feature,(ATAA)3;ID=Seq1.180
Seq1	MISA	monomeric_repeat	128358	128367	.	.	.	Note=compound_repeat,monomeric_repeat,(A)10;ID=Seq1.181
Seq1	MISA	monomeric_repeat	128770	128786	.	.	.	Note=monomeric_repeat,(A)17;ID=Seq1.182
Seq1	MISA	monomeric_repeat	129098	129110	.	.	.	Note=monomeric_repeat,(T)13;ID=Seq1.183
Seq1	MISA	monomeric_repeat	129368	129378	.	.	.	Note=compound_repeat,monomeric_repeat,(A)11;ID=Seq1.184
Seq1	MISA	monomeric_repeat	129407	129416	.	.	.	Note=compound_repeat,monomeric_repeat,(T)10;ID=Seq1.185
Seq1	MISA	monomeric_repeat	130192	130203	.	.	.	Note=monomeric_repeat,(T)12;ID=Seq1.186
Seq1	MISA	monomeric_repeat	130593	130602	.	.	.	Note=monomeric_repeat,(T)10;ID=Seq1.187
Seq1	MISA	monomeric_repeat	134047	134058	.	.	.	Note=monomeric_repeat,(T)12;ID=Seq1.188
Seq1	MISA	microsatellite	135596	135605	.	.	.	Note=compound_repeat,dinucleotide_repeat_microsatellite_feature,(TA)5;ID=Seq1.189
Seq1	MISA	microsatellite	135608	135625	.	.	.	Note=compound_repeat,microsatellite,(ATATTA)3;ID=Seq1.190
Seq1	MISA	monomeric_repeat	135728	135737	.	.	.	Note=monomeric_repeat,(T)10;ID=Seq1.191
Seq1	MISA	monomeric_repeat	143775	143784	.	.	.	Note=monomeric_repeat,(T)10;ID=Seq1.192
Seq1	MISA	monomeric_repeat	147689	147698	.	.	.	Note=monomeric_repeat,(A)10;ID=Seq1.193
Seq1	MISA	monomeric_repeat	149424	149442	.	.	.	Note=compound_repeat,monomeric_repeat,(T)19;ID=Seq1.194
Seq1	MISA	microsatellite	149483	149492	.	.	.	Note=compound_repeat,dinucleotide_repeat_microsatellite_feature,(TA)5;ID=Seq1.195
Seq1	MISA	microsatellite	149512	149521	.	.	.	Note=compound_repeat,dinucleotide_repeat_microsatellite_feature,(TA)5;ID=Seq1.196
Seq1	MISA	microsatellite	149533	149542	.	.	.	Note=compound_repeat,dinucleotide_repeat_microsatellite_feature,(TA)5;ID=Seq1.197
Seq1	MISA	microsatellite	149580	149589	.	.	.	Note=compound_repeat,dinucleotide_repeat_microsatellite_feature,(AT)5;ID=Seq1.198
Seq1	MISA	microsatellite	149724	149737	.	.	.	Note=dinucleotide_repeat_microsatellite_feature,(TA)7;ID=Seq1.199
